# Supplementary material for: Anticoagulant Therapy in Elderly Hospitalized Patients with Atrial Fibrillation: A Critical Appraisal of Data from the Italian REPOSI Registry
Source: J Clin Med. 2026 Apr 24;15(9):3265. doi: 10.3390/jcm15093265 (PMC13164352; doi:10.3390/jcm15093265)
Supplement: Supplementary file 1 [file jcm-15-03265-s001.zip]

Archive with 1 entries (1 files):
- jcm-4238906-supplementary.pdf
